# Supplementary material for: Inspired by Sea Urchins: Warburg Effect Mediated Selectivity of Novel Synthetic Non-Glycoside 1,4-Naphthoquinone-6S-Glucose Conjugates in Prostate Cancer
Source: Mar Drugs. 2020 May 11;18(5):251. doi: 10.3390/md18050251 (PMC7281150; doi:10.3390/md18050251)
Supplement: Supplementary file 1 [file marinedrugs-18-00251-s001.zip]

Archive with 1 entries (1 files):
- marinedrugs-791007-supplementary.xlsx
