# Supplementary material for: Inspired by Sea Urchins: Warburg Effect Mediated Selectivity of Novel Synthetic Non-Glycoside 1,4-Naphthoquinone-6S-Glucose Conjugates in Prostate Cancer
Source: Mar Drugs. 2020 May 11;18(5):251. doi: 10.3390/md18050251 (PMC7281150; doi:10.3390/md18050251)
Supplement: Supplementary file 1 [file marinedrugs-18-00251-s001.zip › marinedrugs-791007-supplementary.xlsx]

## Sheet: List of proteins _fold change
	No	Uniprot ID	Gene name	p-value (t-test; treated / control)	Fold change (treated / control)
	1	P04004	VTNC_HUMAN	6.9915e-05	12.8686		All the listed regulated proteins have p < 0.05 (n = 3)
	2	P12259	FA5_HUMAN	9.46455e-06	8.73576
	3	P69905	HBA_HUMAN	8.32569e-05	8.217		Proteins regulated under the treatment and having fold change ≤ 0.667 (1/1.5) (p < 0.05) are marked with green
	4	P02649	APOE_HUMAN	0.000535948	4.9509
	5	P60606	CTXN1_HUMAN	0.0101136	4.67443		Proteins regulated under the treatment and having p ≤ 0.05, fold change ≥ 1.5 (p < 0.05) are marked with red
	6	O95817	BAG3_HUMAN	0.022645	4.46293
	7	O75822	EIF3J_HUMAN	0.0386693	3.95628
	8	P60903	S10AA_HUMAN	0.000905598	3.27031
	9	P16930	FAAA_HUMAN	0.00897522	3.0221
	10	P02656	APOC3_HUMAN	7.59715e-05	2.92024
	11	P06396	GELS_HUMAN	0.000604979	2.9055
	12	O95994	AGR2_HUMAN	0.0260338	2.77294
	13	Q9NX24	NHP2_HUMAN	0.019177	2.62651
	14	P31689	DNJA1_HUMAN	7.80653e-06	2.58463
	15	Q9HDC9	APMAP_HUMAN	0.00178088	2.53808
	16	P07355	ANXA2_HUMAN	0.00416019	2.5168
	17	P52888	THOP1_HUMAN	0.0277413	2.47733
	18	Q13501	SQSTM_HUMAN	0.00329554	2.44501
	19	O14763	TR10B_HUMAN	0.0203558	2.33729
	20	Q99988	GDF15_HUMAN	0.00174422	2.33559
	21	P0DMV8	HS71A_HUMAN	0.000324306	2.29392
	22	P28161	GSTM2_HUMAN	0.00253536	2.26229
	23	P04792	HSPB1_HUMAN	0.00018528	2.23455
	24	Q9P2K5	MYEF2_HUMAN	0.00957993	2.0892
	25	P30039	PBLD_HUMAN	0.0279718	2.07172
	26	Q9BUF5	TBB6_HUMAN	0.00127717	2.07171
	27	Q6NUK1	SCMC1_HUMAN	0.00733651	2.03176
	28	Q15437	SC23B_HUMAN	0.00806669	2.0249
	29	P09601	HMOX1_HUMAN	0.00204817	2.02404
	30	P53602	MVD1_HUMAN	0.018816	2.00455
	31	P60953	CDC42_HUMAN	0.0322933	1.99975
	32	Q15942	ZYX_HUMAN	0.020091	1.9962
	33	A0AVT1	UBA6_HUMAN	0.000260655	1.97228
	34	P13693	TCTP_HUMAN	0.000181495	1.958
	35	Q0VAM2	RGF1B_HUMAN	0.001936	1.93713
	36	O60884	DNJA2_HUMAN	0.0482608	1.8965
	37	Q7L5N1	CSN6_HUMAN	0.000716576	1.86973
	38	Q15067	ACOX1_HUMAN	0.00152216	1.86331
	39	P42330	AK1C3_HUMAN	0.000301819	1.84848
	40	P07602	SAP_HUMAN	0.00687685	1.79329
	41	Q13509	TBB3_HUMAN	0.00938696	1.78964
	42	O00487	PSDE_HUMAN	0.000648415	1.78723
	43	P20645	MPRD_HUMAN	0.0143532	1.78306
	44	Q96A33	CCD47_HUMAN	0.0359201	1.77008
	45	P25685	DNJB1_HUMAN	0.0321394	1.76254
	46	Q16637	SMN_HUMAN	0.0169994	1.75746
	47	Q96SU4	OSBL9_HUMAN	0.00136407	1.74637
	48	Q969V3	NCLN_HUMAN	0.0293405	1.74463
	49	P43358	MAGA4_HUMAN	0.00987355	1.74233
	50	Q96BJ3	AIDA_HUMAN	0.030411	1.74083
	51	P68366	TBA4A_HUMAN	0.000700036	1.72573
	52	Q96HN2	SAHH3_HUMAN	0.0191057	1.71722
	53	O95154	ARK73_HUMAN	0.00318374	1.70616
	54	Q7L2H7	EIF3M_HUMAN	0.00375419	1.68612
	55	P25815	S100P_HUMAN	0.0128355	1.68499
	56	Q9UHB9	SRP68_HUMAN	0.0163093	1.68131
	57	O00767	ACOD_HUMAN	0.0025816	1.66271
	58	O75351	VPS4B_HUMAN	0.00735577	1.66215
	59	P46783	RS10_HUMAN	0.0104501	1.65954
	60	Q92905	CSN5_HUMAN	0.0183896	1.64595
	61	P17096	HMGA1_HUMAN	0.0228451	1.64188
	62	Q15102	PA1B3_HUMAN	0.000403344	1.6413
	63	Q9BXS4	TMM59_HUMAN	0.0318967	1.63994
	64	O14530	TXND9_HUMAN	0.00695927	1.63648
	65	P45954	ACDSB_HUMAN	0.0316247	1.6297
	66	P04080	CYTB_HUMAN	0.00619077	1.62694
	67	P08134	RHOC_HUMAN	0.00493808	1.62407
	68	P36915	GNL1_HUMAN	0.0122383	1.62206
	69	Q9UHL4	DPP2_HUMAN	0.045088	1.61738
	70	Q92575	UBXN4_HUMAN	0.0264872	1.61692
	71	P48556	PSMD8_HUMAN	0.00614232	1.61203
	72	P26641	EF1G_HUMAN	0.000434221	1.61138
	73	P49773	HINT1_HUMAN	0.00320694	1.60667
	74	Q9Y512	SAM50_HUMAN	0.043927	1.59692
	75	Q9Y3E5	PTH2_HUMAN	0.0130525	1.59551
	76	O75323	NIPS2_HUMAN	0.00150047	1.59134
	77	Q16543	CDC37_HUMAN	0.0107485	1.58869
	78	Q9UGI8	TES_HUMAN	0.0174226	1.58704
	79	P35080	PROF2_HUMAN	0.00111172	1.57653
	80	O43175	SERA_HUMAN	0.00180835	1.57347
	81	Q15833	STXB2_HUMAN	0.0189252	1.57315
	82	Q9UQM7	KCC2A_HUMAN	0.033106	1.57273
	83	P67936	TPM4_HUMAN	0.000602607	1.5717
	84	Q15024	EXOS7_HUMAN	0.0250952	1.56779
	85	A8MXV4	NUD19_HUMAN	0.00541489	1.55746
	86	O60232	SSA27_HUMAN	0.00144707	1.55542
	87	Q9UDW1	QCR9_HUMAN	0.00702481	1.55359
	88	P68402	PA1B2_HUMAN	0.0178855	1.55326
	643	Q9Y262	EIF3L_HUMAN	0.0499549	1.55204
	89	P61009	SPCS3_HUMAN	0.0263892	1.54509
	90	Q99805	TM9S2_HUMAN	0.0256369	1.53668
	91	Q15121	PEA15_HUMAN	0.0398977	1.53609
	92	O60256	KPRB_HUMAN	0.0142096	1.53524
	93	Q9NP61	ARFG3_HUMAN	0.00270103	1.53065
	94	O60701	UGDH_HUMAN	0.00391209	1.52949
	95	O00571	DDX3X_HUMAN	0.00423003	1.52544
	96	O43242	PSMD3_HUMAN	0.00626404	1.51842
	97	Q9UKM9	RALY_HUMAN	0.00521661	1.51175
	98	P35998	PRS7_HUMAN	0.000441655	1.51163
	99	P43307	SSRA_HUMAN	0.0260802	1.51127
	100	Q9UJZ1	STML2_HUMAN	0.00974848	1.50875
	101	P35268	RL22_HUMAN	0.0011789	1.50697
	102	P27824	CALX_HUMAN	0.00432327	1.50523
	103	Q9ULC4	MCTS1_HUMAN	0.0313651	1.50447
	104	Q16763	UBE2S_HUMAN	0.0150563	1.49265
	105	Q16881	TRXR1_HUMAN	0.00762993	1.49206
	106	Q8WZA9	IRGQ_HUMAN	0.0140686	1.48876
	107	Q9NZI8	IF2B1_HUMAN	0.0115557	1.47074
	108	P22059	OSBP1_HUMAN	0.0132911	1.46901
	109	Q00325	MPCP_HUMAN	0.00219625	1.46893
	110	P52292	IMA1_HUMAN	0.00556683	1.46889
	111	P53004	BIEA_HUMAN	6.07972e-05	1.46727
	112	P49591	SYSC_HUMAN	0.0103522	1.46472
	113	P43686	PRS6B_HUMAN	0.000771406	1.46093
	114	Q99567	NUP88_HUMAN	0.0119693	1.45863
	115	Q13310	PABP4_HUMAN	0.000310475	1.45731
	116	P30085	KCY_HUMAN	0.000432176	1.45411
	117	Q9Y230	RUVB2_HUMAN	0.0163825	1.44617
	118	Q02790	FKBP4_HUMAN	0.0301626	1.44307
	119	P23528	COF1_HUMAN	0.0184	1.43979
	120	P13797	PLST_HUMAN	0.022505	1.43671
	121	Q9BS26	ERP44_HUMAN	0.00283231	1.43061
	122	Q9P1F3	ABRAL_HUMAN	0.0475603	1.4287
	123	P14868	SYDC_HUMAN	0.00394304	1.42868
	124	O43324	MCA3_HUMAN	0.0201504	1.42794
	125	Q13200	PSMD2_HUMAN	0.000978294	1.42757
	126	P35270	SPRE_HUMAN	6.40295e-05	1.42717
	127	O60493	SNX3_HUMAN	0.0423683	1.42361
	128	Q13232	NDK3_HUMAN	0.00900717	1.42141
	129	O43291	SPIT2_HUMAN	0.021716	1.42039
	130	O00299	CLIC1_HUMAN	0.00587459	1.42013
	131	Q9Y3B3	TMED7_HUMAN	0.0163643	1.41825
	132	Q99536	VAT1_HUMAN	0.00293393	1.41618
	133	Q99615	DNJC7_HUMAN	0.000483812	1.41077
	134	O94874	UFL1_HUMAN	0.0342888	1.40515
	135	P08247	SYPH_HUMAN	0.0117416	1.40329
	136	P56556	NDUA6_HUMAN	0.0282643	1.39884
	137	O75608	LYPA1_HUMAN	0.00352121	1.39174
	138	P11021	BIP_HUMAN	0.0105573	1.39023
	139	P08195	4F2_HUMAN	0.00689169	1.38804
	140	Q9Y624	JAM1_HUMAN	0.026259	1.38438
	141	Q15181	IPYR_HUMAN	0.00753904	1.38317
	142	P48444	COPD_HUMAN	0.0338609	1.37888
	143	P07305	H10_HUMAN	0.0218492	1.37881
	144	P16152	CBR1_HUMAN	0.0375512	1.3786
	145	P37802	TAGL2_HUMAN	0.00707309	1.37421
	146	Q9NPJ3	ACO13_HUMAN	0.0333619	1.3738
	147	Q96HR3	MED30_HUMAN	0.0075377	1.37378
	148	Q9UK41	VPS28_HUMAN	0.00708861	1.37336
	149	P05783	K1C18_HUMAN	0.0371319	1.37315
	150	P60660	MYL6_HUMAN	0.00409122	1.37134
	151	Q08257	QOR_HUMAN	0.026673	1.371
	152	O76095	JTB_HUMAN	0.00207041	1.37007
	153	O60664	PLIN3_HUMAN	0.0157117	1.36495
	154	P55010	IF5_HUMAN	0.014963	1.36405
	155	P50454	SERPH_HUMAN	0.00228897	1.36219
	156	Q96B36	AKTS1_HUMAN	0.0335899	1.36098
	157	P12268	IMDH2_HUMAN	0.00180261	1.35708
	158	P24666	PPAC_HUMAN	0.0123844	1.35528
	159	P08238	HS90B_HUMAN	0.00619193	1.35372
	160	P21796	VDAC1_HUMAN	0.0497834	1.35354
	161	Q99426	TBCB_HUMAN	0.039186	1.35283
	162	P35579	MYH9_HUMAN	0.0117648	1.35224
	163	Q99735	MGST2_HUMAN	0.00767924	1.35125
	164	Q9P035	HACD3_HUMAN	0.0365059	1.35113
	165	Q9UM00	TMCO1_HUMAN	0.0215496	1.35056
	166	O15260	SURF4_HUMAN	0.000120137	1.34743
	167	P45880	VDAC2_HUMAN	0.000659966	1.3473
	168	P25789	PSA4_HUMAN	0.000880552	1.3466
	169	P30153	2AAA_HUMAN	0.00234881	1.34326
	170	P00558	PGK1_HUMAN	0.0161342	1.3425
	171	Q96QK1	VPS35_HUMAN	0.0195469	1.34167
	172	Q06830	PRDX1_HUMAN	0.0235647	1.33899
	173	Q969H8	MYDGF_HUMAN	0.0110074	1.33899
	174	P31942	HNRH3_HUMAN	0.00934978	1.33853
	175	P22061	PIMT_HUMAN	0.0160734	1.3346
	176	O43169	CYB5B_HUMAN	0.0053748	1.33377
	177	Q06210	GFPT1_HUMAN	0.0306447	1.33174
	178	Q96JB5	CK5P3_HUMAN	0.00194706	1.3307
	179	P07741	APT_HUMAN	0.0011816	1.33053
	180	Q13011	ECH1_HUMAN	0.00647396	1.32681
	181	Q9UN86	G3BP2_HUMAN	0.00314166	1.32521
	182	Q8IXM2	BAP18_HUMAN	0.0275577	1.31971
	183	Q7Z406	MYH14_HUMAN	0.0366146	1.31528
	184	P05023	AT1A1_HUMAN	0.0362328	1.31205
	185	Q8N2F6	ARM10_HUMAN	0.00886176	1.31181
	186	Q9BTT0	AN32E_HUMAN	0.0314154	1.3115
	187	P63000	RAC1_HUMAN	0.00413904	1.30872
	188	P15170	ERF3A_HUMAN	0.01342	1.30817
	189	P84103	SRSF3_HUMAN	0.000549999	1.3078
	190	Q8NF91	SYNE1_HUMAN	0.0167867	1.30763
	191	P08962	CD63_HUMAN	0.00227201	1.30705
	192	P04179	SODM_HUMAN	0.0454719	1.30636
	193	P48449	ERG7_HUMAN	0.0130962	1.30532
	194	P13639	EF2_HUMAN	0.014597	1.30392
	195	Q9BV86	NTM1A_HUMAN	0.0451033	1.30168
	196	P07737	PROF1_HUMAN	0.00183578	1.29781
	197	Q7Z7H5	TMED4_HUMAN	0.0149734	1.2954
	198	Q92542	NICA_HUMAN	0.0148893	1.29423
	199	P30101	PDIA3_HUMAN	0.0252652	1.29412
	200	O43776	SYNC_HUMAN	0.0124865	1.29366
	201	P67870	CSK2B_HUMAN	0.0484728	1.29106
	202	P36957	ODO2_HUMAN	0.021898	1.28933
	203	O14558	HSPB6_HUMAN	0.0368191	1.28904
	204	P14618	KPYM_HUMAN	0.00325016	1.28828
	205	P21333	FLNA_HUMAN	0.00207984	1.288
	206	Q6IAA8	LTOR1_HUMAN	0.0279656	1.28719
	207	P35232	PHB_HUMAN	0.0197507	1.28694
	208	Q15008	PSMD6_HUMAN	0.00690151	1.28643
	209	P62191	PRS4_HUMAN	0.00235724	1.28551
	210	P38606	VATA_HUMAN	0.0182472	1.2834
	211	Q9H0W9	CK054_HUMAN	0.00721359	1.28211
	212	O00303	EIF3F_HUMAN	0.0244654	1.28162
	213	P17812	PYRG1_HUMAN	0.041837	1.2791
	214	P62937	PPIA_HUMAN	0.0225655	1.27704
	215	Q13423	NNTM_HUMAN	0.00613993	1.27651
	216	P00505	AATM_HUMAN	0.00790356	1.27617
	217	O00264	PGRC1_HUMAN	0.047179	1.27548
	218	Q9NT62	ATG3_HUMAN	0.0110381	1.27386
	219	Q5JTV8	TOIP1_HUMAN	0.0182198	1.27287
	220	Q9UI30	TR112_HUMAN	0.00192193	1.27175
	221	P17980	PRS6A_HUMAN	0.00149904	1.27029
	222	Q92499	DDX1_HUMAN	0.0431511	1.26763
	223	P40227	TCPZ_HUMAN	0.00459218	1.26674
	224	P09382	LEG1_HUMAN	0.0240354	1.26395
	225	P51149	RAB7A_HUMAN	0.00941019	1.26322
	226	P30044	PRDX5_HUMAN	0.00373105	1.26108
	227	P30048	PRDX3_HUMAN	0.0192575	1.26029
	228	P08865	RSSA_HUMAN	0.000162505	1.25933
	229	Q14166	TTL12_HUMAN	0.0481395	1.25889
	230	P52209	6PGD_HUMAN	0.0405039	1.25816
	231	P21281	VATB2_HUMAN	0.00714879	1.25553
	232	P78371	TCPB_HUMAN	0.00935096	1.25404
	233	P05787	K2C8_HUMAN	0.0240255	1.25377
	234	Q9Y4L1	HYOU1_HUMAN	0.0295972	1.25234
	235	P13861	KAP2_HUMAN	0.000476377	1.25179
	236	P48643	TCPE_HUMAN	0.000693278	1.24913
	237	Q969X5	ERGI1_HUMAN	0.0300602	1.24869
	238	Q14697	GANAB_HUMAN	0.0202226	1.24862
	239	P04406	G3P_HUMAN	0.0264401	1.24854
	240	P49368	TCPG_HUMAN	0.0008563	1.24823
	241	P54920	SNAA_HUMAN	0.000192802	1.24557
	242	P50416	CPT1A_HUMAN	0.00163619	1.24465
	243	O75400	PR40A_HUMAN	0.00483085	1.2442
	244	P14866	HNRPL_HUMAN	0.0208137	1.24355
	245	Q9Y490	TLN1_HUMAN	0.0073439	1.24325
	246	P49257	LMAN1_HUMAN	0.0112748	1.24239
	247	O94905	ERLN2_HUMAN	0.0158825	1.24061
	248	O95793	STAU1_HUMAN	0.00983556	1.23878
	249	P46778	RL21_HUMAN	0.0376013	1.2378
	250	P07339	CATD_HUMAN	0.0223896	1.2371
	251	P58546	MTPN_HUMAN	0.022624	1.23634
	252	P50990	TCPQ_HUMAN	1.3407e-05	1.23591
	253	P29692	EF1D_HUMAN	0.038678	1.234
	254	P15374	UCHL3_HUMAN	0.0118134	1.23398
	255	P61106	RAB14_HUMAN	0.0425177	1.2299
	256	Q9Y3F4	STRAP_HUMAN	0.000660036	1.22745
	257	Q96DA6	TIM14_HUMAN	0.0389993	1.2261
	258	P00491	PNPH_HUMAN	0.0340124	1.2261
	259	Q9BXJ9	NAA15_HUMAN	0.00432792	1.22457
	260	O96008	TOM40_HUMAN	0.0299499	1.22423
	261	Q9NTK5	OLA1_HUMAN	0.0242405	1.22232
	262	P52907	CAZA1_HUMAN	0.0147654	1.21991
	263	Q9Y277	VDAC3_HUMAN	0.0457361	1.21886
	264	P14324	FPPS_HUMAN	0.0447758	1.21425
	265	P00568	KAD1_HUMAN	0.00383753	1.21238
	266	O75874	IDHC_HUMAN	0.0256988	1.21206
	267	P61019	RAB2A_HUMAN	0.00552101	1.20789
	268	P14314	GLU2B_HUMAN	0.0489436	1.20736
	269	P31948	STIP1_HUMAN	0.0140081	1.2066
	270	P55072	TERA_HUMAN	0.0467248	1.20522
	271	Q9UGP8	SEC63_HUMAN	0.0491525	1.20347
	272	Q16555	DPYL2_HUMAN	0.0407833	1.2031
	273	P55884	EIF3B_HUMAN	0.0075427	1.20277
	274	P62333	PRS10_HUMAN	0.00147442	1.20049
	275	P40926	MDHM_HUMAN	0.0423461	1.20036
	276	P61923	COPZ1_HUMAN	0.00446959	1.1986
	277	Q96EK6	GNA1_HUMAN	0.0374023	1.19714
	278	P07437	TBB5_HUMAN	0.0477251	1.1932
	279	P35914	HMGCL_HUMAN	0.00893047	1.18753
	280	Q16629	SRSF7_HUMAN	0.0375308	1.18439
	281	Q8IZ83	A16A1_HUMAN	0.0454757	1.1812
	282	P47897	SYQ_HUMAN	0.0268745	1.17812
	283	Q9Y3I0	RTCB_HUMAN	0.00605666	1.17694
	284	Q9BTV4	TMM43_HUMAN	0.00630198	1.17331
	285	Q00610	CLH1_HUMAN	0.0115239	1.17302
	286	Q9NP72	RAB18_HUMAN	0.0235437	1.17208
	287	O43681	ASNA_HUMAN	0.0173712	1.17174
	288	O14979	HNRDL_HUMAN	0.00794216	1.16898
	289	Q9HB71	CYBP_HUMAN	0.0183888	1.16433
	290	Q1KMD3	HNRL2_HUMAN	0.00895823	1.16349
	291	Q15785	TOM34_HUMAN	0.0331472	1.15925
	292	P34897	GLYM_HUMAN	0.00319335	1.14596
	293	Q13243	SRSF5_HUMAN	0.0100446	1.14039
	294	P61421	VA0D1_HUMAN	0.0158645	1.1382
	295	P31939	PUR9_HUMAN	0.026868	1.13735
	296	P22695	QCR2_HUMAN	0.039252	1.13617
	297	P31930	QCR1_HUMAN	0.00423501	1.13209
	298	P12956	XRCC6_HUMAN	0.0017517	1.12423
	299	P05556	ITB1_HUMAN	0.0172648	1.12194
	300	Q9NUJ1	ABHDA_HUMAN	0.0399481	1.10913
	301	P27694	RFA1_HUMAN	0.0151019	1.10656
	302	Q9Y265	RUVB1_HUMAN	0.0292169	1.10365
	303	P38646	GRP75_HUMAN	0.00563325	1.10117
	304	Q92841	DDX17_HUMAN	0.0176377	1.06105
	305	O60763	USO1_HUMAN	0.0152359	0.934338
	306	P55769	NH2L1_HUMAN	0.0476653	0.928703
	307	Q92945	FUBP2_HUMAN	0.0290811	0.912722
	308	P62318	SMD3_HUMAN	0.0305295	0.899097
	309	O96019	ACL6A_HUMAN	0.0212515	0.898603
	310	Q9Y6M9	NDUB9_HUMAN	0.00892261	0.889797
	311	P08559	ODPA_HUMAN	0.0441374	0.884676
	312	Q5BKZ1	ZN326_HUMAN	0.0177379	0.884004
	313	Q5RKV6	EXOS6_HUMAN	0.0217286	0.877616
	314	Q9BWJ5	SF3B5_HUMAN	0.0215115	0.877116
	315	P11940	PABP1_HUMAN	0.0415273	0.875704
	316	Q12906	ILF3_HUMAN	0.034956	0.873623
	317	Q13228	SBP1_HUMAN	0.0435094	0.866375
	318	O75489	NDUS3_HUMAN	0.0360574	0.862677
	319	P31150	GDIA_HUMAN	0.00324069	0.858313
	320	Q9NSE4	SYIM_HUMAN	0.0485634	0.857377
	321	Q8NBM8	PCYXL_HUMAN	0.0412909	0.855024
	322	P56378	68MP_HUMAN	0.0106671	0.851848
	323	Q9UKV3	ACINU_HUMAN	0.00127847	0.850963
	324	Q96G03	PGM2_HUMAN	0.0454836	0.848888
	325	P11310	ACADM_HUMAN	0.0361599	0.843448
	326	Q9NY93	DDX56_HUMAN	0.00484844	0.843103
	327	O75521	ECI2_HUMAN	0.02215	0.84169
	328	Q9P287	BCCIP_HUMAN	0.0386247	0.839981
	329	Q86VU5	CMTD1_HUMAN	0.0466489	0.838254
	330	P13798	ACPH_HUMAN	0.0493516	0.830517
	331	Q6FI81	CPIN1_HUMAN	0.0336925	0.828788
	332	P18583	SON_HUMAN	0.0011521	0.827082
	333	P14174	MIF_HUMAN	0.0293383	0.826706
	334	Q96IZ0	PAWR_HUMAN	0.0316351	0.826562
	335	P30038	AL4A1_HUMAN	0.0129194	0.82624
	336	Q9NR45	SIAS_HUMAN	0.0238359	0.826207
	337	P26440	IVD_HUMAN	0.0493401	0.824926
	338	P63279	UBC9_HUMAN	0.0118881	0.824418
	339	Q99459	CDC5L_HUMAN	0.00987715	0.822959
	340	Q15424	SAFB1_HUMAN	0.0189644	0.820168
	341	Q6UXV4	MIC27_HUMAN	0.0327413	0.818756
	342	Q9Y2Q3	GSTK1_HUMAN	0.0335128	0.818607
	343	Q9HCN8	SDF2L_HUMAN	0.00431218	0.817039
	344	Q12931	TRAP1_HUMAN	0.0333731	0.814792
	345	P45973	CBX5_HUMAN	0.00806951	0.813613
	346	P43490	NAMPT_HUMAN	0.00488769	0.813183
	347	O60716	CTND1_HUMAN	0.043857	0.804787
	348	P61326	MGN_HUMAN	0.0276546	0.803702
	349	Q92506	DHB8_HUMAN	0.0339168	0.8036
	350	Q6P587	FAHD1_HUMAN	0.049142	0.803459
	351	Q9UHX1	PUF60_HUMAN	0.0173426	0.80314
	352	Q9UHD8	SEPT9_HUMAN	0.045221	0.800511
	353	P24752	THIL_HUMAN	0.0459072	0.799487
	354	O43290	SNUT1_HUMAN	0.00475741	0.799358
	355	P62857	RS28_HUMAN	0.00893339	0.798534
	356	Q8WWY3	PRP31_HUMAN	0.0311124	0.798405
	357	Q8WXF1	PSPC1_HUMAN	0.00638775	0.797059
	358	Q16775	GLO2_HUMAN	0.00694428	0.795377
	359	Q49A26	GLYR1_HUMAN	0.000101881	0.789929
	360	P49588	SYAC_HUMAN	0.0264731	0.788445
	361	O43143	DHX15_HUMAN	0.0299518	0.788206
	362	Q6UN15	FIP1_HUMAN	0.0068601	0.787755
	363	O95159	ZFPL1_HUMAN	0.0106405	0.787386
	364	Q15637	SF01_HUMAN	0.0222245	0.787291
	365	P42166	LAP2A_HUMAN	0.00484763	0.786125
	366	Q9H3K2	GHITM_HUMAN	0.0253154	0.785843
	367	Q8NFV4	ABHDB_HUMAN	0.00752751	0.784363
	368	Q96I99	SUCB2_HUMAN	0.0400722	0.784282
	369	Q9Y6K0	CEPT1_HUMAN	0.0297652	0.783976
	370	P11177	ODPB_HUMAN	0.00344808	0.783192
	371	Q9UQ35	SRRM2_HUMAN	0.00103593	0.781579
	372	Q5HYK3	COQ5_HUMAN	0.000208806	0.779936
	373	P27816	MAP4_HUMAN	0.0420779	0.779622
	374	P63027	VAMP2_HUMAN	0.0335939	0.776665
	375	Q9NZ45	CISD1_HUMAN	0.010335	0.775317
	376	P11498	PYC_HUMAN	0.0075425	0.77453
	377	P49721	PSB2_HUMAN	0.0166353	0.774261
	378	Q8IVS2	FABD_HUMAN	0.0168498	0.774223
	379	P13804	ETFA_HUMAN	0.000131773	0.774077
	380	O43395	PRPF3_HUMAN	0.0229312	0.773985
	381	P29992	GNA11_HUMAN	0.0376071	0.773737
	382	Q7L0Y3	TM10C_HUMAN	0.00851002	0.770485
	383	Q9Y446	PKP3_HUMAN	0.0290665	0.770001
	384	Q12824	SNF5_HUMAN	0.00560268	0.768566
	385	Q92947	GCDH_HUMAN	0.0240394	0.76628
	386	Q9P2E9	RRBP1_HUMAN	0.0347545	0.766028
	387	P36954	RPB9_HUMAN	0.029614	0.763229
	388	P60673	PROF3_HUMAN	0.0309089	0.760766
	389	Q15459	SF3A1_HUMAN	0.00485822	0.759789
	390	P10909	CLUS_HUMAN	0.00788772	0.759665
	391	P35221	CTNA1_HUMAN	0.000634596	0.75903
	392	Q13435	SF3B2_HUMAN	0.0162025	0.758656
	393	P37268	FDFT_HUMAN	0.00730711	0.758619
	394	Q9Y383	LC7L2_HUMAN	0.0291515	0.756438
	395	Q9Y291	RT33_HUMAN	0.0205543	0.755681
	396	P62979	RS27A_HUMAN	0.0210273	0.754416
	397	Q86V81	THOC4_HUMAN	0.0199255	0.753112
	398	P30084	ECHM_HUMAN	0.00464425	0.753042
	399	Q99848	EBP2_HUMAN	0.00195772	0.751918
	400	P50213	IDH3A_HUMAN	0.00964892	0.751499
	401	Q9UMY1	NOL7_HUMAN	0.0106992	0.751453
	402	P48735	IDHP_HUMAN	0.00149093	0.750458
	403	P30050	RL12_HUMAN	0.0482945	0.750458
	404	O96005	CLPT1_HUMAN	0.0205081	0.74952
	405	Q16718	NDUA5_HUMAN	0.0103744	0.749357
	406	P37837	TALDO_HUMAN	0.036834	0.747891
	407	P57740	NU107_HUMAN	0.0439353	0.747589
	408	Q9Y2W2	WBP11_HUMAN	0.0133523	0.746562
	409	P38117	ETFB_HUMAN	0.0110862	0.746389
	410	Q9BUR5	MIC26_HUMAN	0.041382	0.746343
	411	Q12788	TBL3_HUMAN	0.00533762	0.745496
	412	Q9NPH2	INO1_HUMAN	0.0398722	0.74448
	413	Q8TB61	S35B2_HUMAN	0.00736153	0.743024
	414	Q9BTA9	WAC_HUMAN	0.0280792	0.740903
	415	Q9UFC0	LRWD1_HUMAN	0.0312618	0.739711
	416	Q9Y2R9	RT07_HUMAN	0.0154275	0.738532
	417	P21912	SDHB_HUMAN	0.00536064	0.737408
	418	Q09666	AHNK_HUMAN	0.00545519	0.737119
	419	Q9BYD6	RM01_HUMAN	0.0234094	0.737017
	420	Q96AY3	FKB10_HUMAN	0.0241576	0.736908
	421	O75475	PSIP1_HUMAN	0.000641904	0.736331
	422	P62316	SMD2_HUMAN	0.015946	0.736257
	423	Q9P0M9	RM27_HUMAN	0.00394738	0.735085
	424	P54819	KAD2_HUMAN	0.0189779	0.734457
	425	Q9GZT3	SLIRP_HUMAN	0.00686892	0.734056
	426	Q9UBT2	SAE2_HUMAN	0.0401877	0.733186
	427	P62310	LSM3_HUMAN	0.0261434	0.732167
	428	Q7Z7K0	COXM1_HUMAN	0.0341698	0.729101
	429	Q9NX58	LYAR_HUMAN	0.00545187	0.729094
	430	O60216	RAD21_HUMAN	0.0217269	0.728366
	431	P50395	GDIB_HUMAN	0.0282937	0.727988
	432	Q96TA1	NIBL1_HUMAN	0.0180261	0.727634
	433	Q96C86	DCPS_HUMAN	0.00721077	0.726969
	434	Q14739	LBR_HUMAN	0.0278454	0.725084
	435	O60832	DKC1_HUMAN	0.000169796	0.724408
	436	P20674	COX5A_HUMAN	0.0184543	0.72373
	437	O96000	NDUBA_HUMAN	0.0154234	0.722249
	438	O75533	SF3B1_HUMAN	0.00940282	0.721213
	439	Q00341	VIGLN_HUMAN	0.018352	0.720041
	440	P28331	NDUS1_HUMAN	0.000266044	0.71667
	441	P62875	RPAB5_HUMAN	0.0201709	0.71637
	442	P42704	LPPRC_HUMAN	0.0205157	0.715442
	443	P55011	S12A2_HUMAN	0.00433324	0.713524
	444	Q9Y5Q8	TF3C5_HUMAN	0.0375554	0.709894
	445	Q8WXX5	DNJC9_HUMAN	0.00530049	0.709386
	446	Q9Y4W6	AFG32_HUMAN	0.0121384	0.709166
	447	Q99798	ACON_HUMAN	0.00174815	0.709087
	448	Q13428	TCOF_HUMAN	0.0125221	0.708034
	449	Q08AG7	MZT1_HUMAN	0.0013928	0.707367
	450	Q9BRP8	PYM1_HUMAN	0.034752	0.707261
	451	P09669	COX6C_HUMAN	0.0147469	0.706316
	452	O75607	NPM3_HUMAN	0.009319	0.705663
	453	Q13542	4EBP2_HUMAN	0.023554	0.704404
	454	O14737	PDCD5_HUMAN	0.0228053	0.702175
	455	P32969	RL9_HUMAN	0.0228749	0.697939
	456	Q5K4L6	S27A3_HUMAN	0.0312847	0.696486
	457	O95456	PSMG1_HUMAN	0.0138803	0.695945
	458	Q9NR30	DDX21_HUMAN	0.023502	0.695909
	459	Q6P996	PDXD1_HUMAN	0.0144868	0.695284
	460	Q9HD33	RM47_HUMAN	0.0242818	0.695039
	461	P18858	DNLI1_HUMAN	0.00107152	0.694707
	462	Q9BSY4	CHCH5_HUMAN	0.00904064	0.694378
	463	P40937	RFC5_HUMAN	0.0304202	0.694288
	464	Q9BVA1	TBB2B_HUMAN	0.0108152	0.694255
	465	Q01469	FABP5_HUMAN	0.0322988	0.693092
	466	Q15149	PLEC_HUMAN	0.0012571	0.692633
	467	Q96JB3	HIC2_HUMAN	0.0141278	0.691828
	468	Q9Y333	LSM2_HUMAN	0.0188579	0.690425
	469	Q86U86	PB1_HUMAN	0.0159137	0.690402
	470	O60888	CUTA_HUMAN	0.0209711	0.689976
	471	Q96EY7	PTCD3_HUMAN	0.0126714	0.686785
	472	Q96HE7	ERO1A_HUMAN	0.000549284	0.686622
	473	O43504	LTOR5_HUMAN	0.0382951	0.685845
	474	P51858	HDGF_HUMAN	0.0483296	0.685839
	475	P49321	NASP_HUMAN	0.00745125	0.683755
	476	P50897	PPT1_HUMAN	0.00211042	0.6837
	477	Q10713	MPPA_HUMAN	0.0219393	0.683601
	478	P10606	COX5B_HUMAN	0.00301842	0.683455
	479	Q9NZJ6	COQ3_HUMAN	0.0163254	0.68218
	480	Q9H6Z4	RANB3_HUMAN	0.00292753	0.681911
	481	Q9BUH6	PAXX_HUMAN	0.0111887	0.681139
	482	O15446	RPA34_HUMAN	0.0106716	0.680701
	483	P16989	YBOX3_HUMAN	0.00800141	0.679184
	484	Q96DT7	ZBT10_HUMAN	0.00676897	0.678463
	485	Q9UIG0	BAZ1B_HUMAN	0.0244244	0.677076
	486	P51687	SUOX_HUMAN	0.00249825	0.677053
	487	Q9H790	EXO5_HUMAN	0.00140343	0.677027
	488	Q96EL3	RM53_HUMAN	0.00965313	0.67616
	489	Q8IXM3	RM41_HUMAN	0.00141289	0.674182
	490	Q96C01	F136A_HUMAN	0.0378987	0.672242
	491	P35250	RFC2_HUMAN	0.00985139	0.670203
	492	Q9H3P2	NELFA_HUMAN	0.0334706	0.669136
	493	Q92922	SMRC1_HUMAN	0.00695095	0.668084
	494	P19404	NDUV2_HUMAN	0.0099971	0.666745
	495	Q15050	RRS1_HUMAN	0.0472063	0.666313
	496	P49750	YLPM1_HUMAN	0.00613813	0.665316
	497	P46087	NOP2_HUMAN	0.00110879	0.664807
	498	O75380	NDUS6_HUMAN	0.04107	0.664771
	499	Q92665	RT31_HUMAN	0.0446966	0.664336
	500	P12830	CADH1_HUMAN	0.0369009	0.663618
	501	Q9BZE1	RM37_HUMAN	0.0109125	0.66233
	502	P23193	TCEA1_HUMAN	0.00652243	0.661246
	503	P08237	PFKAM_HUMAN	0.0482986	0.661022
	504	Q6PKG0	LARP1_HUMAN	0.0264707	0.660078
	505	P36551	HEM6_HUMAN	0.00297919	0.658822
	506	P53803	RPAB4_HUMAN	0.0218103	0.658333
	507	P20962	PTMS_HUMAN	0.0428319	0.654048
	508	Q9NYK5	RM39_HUMAN	0.032064	0.652132
	509	Q14197	ICT1_HUMAN	0.0103833	0.651876
	510	Q9Y4Z0	LSM4_HUMAN	0.0436618	0.651144
	511	P01023	A2MG_HUMAN	0.0196055	0.651057
	512	Q9NRF9	DPOE3_HUMAN	0.00604447	0.650266
	513	Q9H910	JUPI2_HUMAN	0.0177386	0.64987
	514	Q5SNT2	TM201_HUMAN	0.0180407	0.648722
	515	O75438	NDUB1_HUMAN	0.0133742	0.647164
	516	Q86UP2	KTN1_HUMAN	0.00225415	0.646947
	517	Q9Y2R4	DDX52_HUMAN	0.0240051	0.645267
	518	O95696	BRD1_HUMAN	0.0130236	0.643769
	519	Q9BZF1	OSBL8_HUMAN	0.0479676	0.642116
	520	Q9Y3D3	RT16_HUMAN	0.000495991	0.640865
	521	A1L0T0	ILVBL_HUMAN	0.0288137	0.638825
	522	Q9BZZ5	API5_HUMAN	0.00433573	0.636386
	523	P22033	MUTA_HUMAN	0.0117118	0.636273
	524	P14923	PLAK_HUMAN	0.0118434	0.633023
	525	O43678	NDUA2_HUMAN	0.0135383	0.632966
	526	Q9H9Y6	RPA2_HUMAN	0.0327518	0.631248
	527	Q9H773	DCTP1_HUMAN	0.0178133	0.631067
	528	P30837	AL1B1_HUMAN	0.0394034	0.629844
	529	P49411	EFTU_HUMAN	0.0372453	0.627927
	530	Q13405	RM49_HUMAN	0.00421654	0.626714
	531	Q8N5G0	SIM20_HUMAN	0.00104625	0.624608
	532	Q14676	MDC1_HUMAN	0.000929523	0.622252
	533	P82970	HMGN5_HUMAN	0.0465857	0.618856
	534	O43278	SPIT1_HUMAN	0.00770703	0.618537
	535	P43897	EFTS_HUMAN	0.00921581	0.617944
	536	P62841	RS15_HUMAN	0.00321861	0.61773
	537	O43660	PLRG1_HUMAN	0.00247025	0.617076
	538	O00712	NFIB_HUMAN	0.0021262	0.611714
	539	P35222	CTNB1_HUMAN	0.00053708	0.611073
	540	P82650	RT22_HUMAN	0.0224128	0.609337
	541	Q96DV4	RM38_HUMAN	1.19875e-05	0.608513
	542	Q9UIF9	BAZ2A_HUMAN	0.00336988	0.608473
	543	Q9BXV9	GON7_HUMAN	0.0258999	0.60471
	544	Q9BXW7	HDHD5_HUMAN	0.0290691	0.602265
	545	Q14157	UBP2L_HUMAN	0.00714685	0.602156
	546	O60828	PQBP1_HUMAN	0.021684	0.596547
	547	Q9H6F5	CCD86_HUMAN	0.00287546	0.594672
	548	Q8IZL8	PELP1_HUMAN	0.0212703	0.59294
	549	Q9Y6H1	CHCH2_HUMAN	0.00233022	0.59154
	550	Q9BRJ2	RM45_HUMAN	0.0133073	0.587446
	551	Q9C005	DPY30_HUMAN	0.0291342	0.586762
	552	Q8TDD1	DDX54_HUMAN	0.0364765	0.586719
	553	O95861	BPNT1_HUMAN	0.0128554	0.586026
	554	O75439	MPPB_HUMAN	0.00780434	0.585795
	555	Q5TDH0	DDI2_HUMAN	0.000576917	0.585516
	556	Q9H2W6	RM46_HUMAN	0.0179792	0.582754
	557	Q02252	MMSA_HUMAN	0.0203899	0.581323
	558	O60869	EDF1_HUMAN	0.00512186	0.580346
	559	Q14126	DSG2_HUMAN	0.000205651	0.57673
	560	P02768	ALBU_HUMAN	0.0106862	0.576669
	561	Q9BQ52	RNZ2_HUMAN	0.009539	0.576002
	562	Q8TAE8	G45IP_HUMAN	0.00223136	0.574662
	563	Q9Y2Q9	RT28_HUMAN	0.000595253	0.574468
	564	Q9H5Q4	TFB2M_HUMAN	0.0359674	0.574043
	565	P16949	STMN1_HUMAN	0.00530396	0.573
	566	Q8WVM8	SCFD1_HUMAN	0.00186069	0.571497
	567	Q9H0D6	XRN2_HUMAN	0.0176893	0.571254
	568	Q9NX20	RM16_HUMAN	0.0291921	0.569626
	569	Q14195	DPYL3_HUMAN	0.0217809	0.568463
	570	Q13740	CD166_HUMAN	0.0109199	0.566534
	571	Q8WVC6	DCAKD_HUMAN	0.00641267	0.566428
	572	Q8IYB9	ZN595_HUMAN	0.0267595	0.56637
	573	P33316	DUT_HUMAN	0.00420738	0.564389
	574	Q8NFW8	NEUA_HUMAN	0.0427696	0.56423
	575	P01034	CYTC_HUMAN	0.00197878	0.562963
	576	Q12789	TF3C1_HUMAN	0.0282708	0.561621
	577	Q8N4Q1	MIA40_HUMAN	0.0167107	0.56094
	578	Q9NXG6	P4HTM_HUMAN	0.0306866	0.560892
	579	Q96C90	PP14B_HUMAN	0.00507232	0.557726
	580	Q9Y3U8	RL36_HUMAN	0.0218693	0.553347
	581	P49406	RM19_HUMAN	0.0276837	0.552237
	582	Q15070	OXA1L_HUMAN	0.00824343	0.549596
	583	Q96E11	RRFM_HUMAN	0.000136735	0.548453
	584	Q14318	FKBP8_HUMAN	0.00452781	0.544283
	585	P47914	RL29_HUMAN	0.0354903	0.543355
	586	Q13330	MTA1_HUMAN	0.0163528	0.541832
	587	Q86U42	PABP2_HUMAN	5.384e-07	0.539509
	588	P08729	K2C7_HUMAN	0.000336779	0.537546
	589	O43617	TPPC3_HUMAN	0.0167222	0.536948
	590	P62273	RS29_HUMAN	2.61969e-05	0.535982
	591	P63313	TYB10_HUMAN	0.0277468	0.535465
	592	Q9UMS0	NFU1_HUMAN	0.000164155	0.535449
	593	Q96C36	P5CR2_HUMAN	0.0128371	0.535103
	594	Q14690	RRP5_HUMAN	0.00661721	0.534779
	595	P15924	DESP_HUMAN	0.00612348	0.534069
	596	Q7L2E3	DHX30_HUMAN	0.0175644	0.532542
	597	Q9UK76	JUPI1_HUMAN	0.0188977	0.53
	598	Q96JJ7	TMX3_HUMAN	0.0297186	0.529933
	599	Q9BTC0	DIDO1_HUMAN	0.00810506	0.528553
	600	Q9NZL4	HPBP1_HUMAN	0.0197581	0.52405
	601	Q92552	RT27_HUMAN	0.00695488	0.517915
	602	Q8WUD4	CCD12_HUMAN	0.0104505	0.511641
	603	Q9Y5S9	RBM8A_HUMAN	0.00891544	0.508457
	604	P60033	CD81_HUMAN	0.000485671	0.506752
	605	O43716	GATC_HUMAN	0.000905026	0.504848
	606	Q5T3I0	GPTC4_HUMAN	0.00359784	0.501231
	607	Q9Y3B7	RM11_HUMAN	0.00166275	0.496039
	608	P62861	RS30_HUMAN	0.000320721	0.493853
	609	P24385	CCND1_HUMAN	0.00187517	0.493622
	610	Q9P015	RM15_HUMAN	0.0278445	0.492143
	611	P11388	TOP2A_HUMAN	0.00852652	0.487269
	612	O00483	NDUA4_HUMAN	2.05825e-05	0.478985
	613	Q9BY77	PDIP3_HUMAN	0.00171639	0.474507
	614	Q9Y5L4	TIM13_HUMAN	0.00510042	0.470845
	615	Q9BRT6	LLPH_HUMAN	0.00521368	0.469416
	616	Q9Y6I9	TX264_HUMAN	0.0153098	0.461331
	617	P82930	RT34_HUMAN	0.000352316	0.448799
	618	Q9Y241	HIG1A_HUMAN	0.00605537	0.447843
	619	Q9NVS2	RT18A_HUMAN	5.00875e-05	0.440887
	620	P06280	AGAL_HUMAN	0.0415328	0.436192
	621	Q8WUD6	CHPT1_HUMAN	1.15084e-05	0.432412
	622	Q9NRX2	RM17_HUMAN	5.84724e-05	0.418493
	623	Q6UB35	C1TM_HUMAN	0.00414836	0.416943
	624	Q13564	ULA1_HUMAN	0.000137237	0.416698
	625	Q9Y676	RT18B_HUMAN	0.0445516	0.416343
	626	Q9Y3D9	RT23_HUMAN	0.000108216	0.414278
	627	Q99797	MIPEP_HUMAN	0.00181694	0.406025
	628	Q14061	COX17_HUMAN	0.000147203	0.403699
	629	Q6P161	RM54_HUMAN	0.000199901	0.40028
	630	P14854	CX6B1_HUMAN	0.00367076	0.398828
	631	Q9BTU6	P4K2A_HUMAN	0.0237016	0.385347
	632	Q99640	PMYT1_HUMAN	0.000886798	0.369842
	633	Q9BW92	SYTM_HUMAN	0.0157135	0.363965
	634	Q8IXK0	PHC2_HUMAN	0.0407132	0.349288
	635	Q9H1K1	ISCU_HUMAN	0.00692541	0.341454
	636	P31350	RIR2_HUMAN	0.000111496	0.30636
	637	Q14249	NUCG_HUMAN	0.00193205	0.303609
	638	P50895	BCAM_HUMAN	0.00561495	0.299749
	639	P06454	PTMA_HUMAN	0.00383864	0.293676
	640	Q9UIS9	MBD1_HUMAN	0.00414248	0.291547
	641	Q9H0A0	NAT10_HUMAN	0.0083951	0.290784
	642	P98179	RBM3_HUMAN	0.00015823	0.257205

## Sheet: List of proteins_p-value
		Uniprot ID	Gene name	p-value (t-test; treated / control)	Fold change (treated / control)
		Q86U42	PABP2_HUMAN	5.384e-07	0.539509		All the listed regulated proteins have p < 0.05 (n = 3)
		P31689	DNJA1_HUMAN	7.80653e-06	2.58463
		P12259	FA5_HUMAN	9.46455e-06	8.73576		Proteins regulated under the treatment and having fold change ≤ 0.667 (1/1.5) (p < 0.05) are marked with green
		Q8WUD6	CHPT1_HUMAN	1.15084e-05	0.432412
		Q96DV4	RM38_HUMAN	1.19875e-05	0.608513		Proteins regulated under the treatment and having p ≤ 0.05, fold change ≥ 1.5 (p < 0.05) are marked with red
		P50990	TCPQ_HUMAN	1.3407e-05	1.23591
		O00483	NDUA4_HUMAN	2.05825e-05	0.478985
		P62273	RS29_HUMAN	2.61969e-05	0.535982
		Q9NVS2	RT18A_HUMAN	5.00875e-05	0.440887
		Q9NRX2	RM17_HUMAN	5.84724e-05	0.418493
		P53004	BIEA_HUMAN	6.07972e-05	1.46727
		P35270	SPRE_HUMAN	6.40295e-05	1.42717
		P04004	VTNC_HUMAN	6.9915e-05	12.8686
		P02656	APOC3_HUMAN	7.59715e-05	2.92024
		P69905	HBA_HUMAN	8.32569e-05	8.217
		Q49A26	GLYR1_HUMAN	0.000101881	0.789929
		Q9Y3D9	RT23_HUMAN	0.000108216	0.414278
		P31350	RIR2_HUMAN	0.000111496	0.30636
		O15260	SURF4_HUMAN	0.000120137	1.34743
		P13804	ETFA_HUMAN	0.000131773	0.774077
		Q96E11	RRFM_HUMAN	0.000136735	0.548453
		Q13564	ULA1_HUMAN	0.000137237	0.416698
		Q14061	COX17_HUMAN	0.000147203	0.403699
		P98179	RBM3_HUMAN	0.00015823	0.257205
		P08865	RSSA_HUMAN	0.000162505	1.25933
		Q9UMS0	NFU1_HUMAN	0.000164155	0.535449
		O60832	DKC1_HUMAN	0.000169796	0.724408
		P13693	TCTP_HUMAN	0.000181495	1.958
		P04792	HSPB1_HUMAN	0.00018528	2.23455
		P54920	SNAA_HUMAN	0.000192802	1.24557
		Q6P161	RM54_HUMAN	0.000199901	0.40028
		Q14126	DSG2_HUMAN	0.000205651	0.57673
		Q5HYK3	COQ5_HUMAN	0.000208806	0.779936
		A0AVT1	UBA6_HUMAN	0.000260655	1.97228
		P28331	NDUS1_HUMAN	0.000266044	0.71667
		P42330	AK1C3_HUMAN	0.000301819	1.84848
		Q13310	PABP4_HUMAN	0.000310475	1.45731
		P62861	RS30_HUMAN	0.000320721	0.493853
		P0DMV8	HS71A_HUMAN	0.000324306	2.29392
		P08729	K2C7_HUMAN	0.000336779	0.537546
		P82930	RT34_HUMAN	0.000352316	0.448799
		Q15102	PA1B3_HUMAN	0.000403344	1.6413
		P30085	KCY_HUMAN	0.000432176	1.45411
		P26641	EF1G_HUMAN	0.000434221	1.61138
		P35998	PRS7_HUMAN	0.000441655	1.51163
		P13861	KAP2_HUMAN	0.000476377	1.25179
		Q99615	DNJC7_HUMAN	0.000483812	1.41077
		P60033	CD81_HUMAN	0.000485671	0.506752
		Q9Y3D3	RT16_HUMAN	0.000495991	0.640865
		P02649	APOE_HUMAN	0.000535948	4.9509
		P35222	CTNB1_HUMAN	0.00053708	0.611073
		Q96HE7	ERO1A_HUMAN	0.000549284	0.686622
		P84103	SRSF3_HUMAN	0.000549999	1.3078
		Q5TDH0	DDI2_HUMAN	0.000576917	0.585516
		Q9Y2Q9	RT28_HUMAN	0.000595253	0.574468
		P67936	TPM4_HUMAN	0.000602607	1.5717
		P06396	GELS_HUMAN	0.000604979	2.9055
		P35221	CTNA1_HUMAN	0.000634596	0.75903
		O75475	PSIP1_HUMAN	0.000641904	0.736331
		O00487	PSDE_HUMAN	0.000648415	1.78723
		P45880	VDAC2_HUMAN	0.000659966	1.3473
		Q9Y3F4	STRAP_HUMAN	0.000660036	1.22745
		P48643	TCPE_HUMAN	0.000693278	1.24913
		P68366	TBA4A_HUMAN	0.000700036	1.72573
		Q7L5N1	CSN6_HUMAN	0.000716576	1.86973
		P43686	PRS6B_HUMAN	0.000771406	1.46093
		P49368	TCPG_HUMAN	0.0008563	1.24823
		P25789	PSA4_HUMAN	0.000880552	1.3466
		Q99640	PMYT1_HUMAN	0.000886798	0.369842
		O43716	GATC_HUMAN	0.000905026	0.504848
		P60903	S10AA_HUMAN	0.000905598	3.27031
		Q14676	MDC1_HUMAN	0.000929523	0.622252
		Q13200	PSMD2_HUMAN	0.000978294	1.42757
		Q9UQ35	SRRM2_HUMAN	0.00103593	0.781579
		Q8N5G0	SIM20_HUMAN	0.00104625	0.624608
		P18858	DNLI1_HUMAN	0.00107152	0.694707
		P46087	NOP2_HUMAN	0.00110879	0.664807
		P35080	PROF2_HUMAN	0.00111172	1.57653
		P18583	SON_HUMAN	0.0011521	0.827082
		P35268	RL22_HUMAN	0.0011789	1.50697
		P07741	APT_HUMAN	0.0011816	1.33053
		Q15149	PLEC_HUMAN	0.0012571	0.692633
		Q9BUF5	TBB6_HUMAN	0.00127717	2.07171
		Q9UKV3	ACINU_HUMAN	0.00127847	0.850963
		Q96SU4	OSBL9_HUMAN	0.00136407	1.74637
		Q08AG7	MZT1_HUMAN	0.0013928	0.707367
		Q9H790	EXO5_HUMAN	0.00140343	0.677027
		Q8IXM3	RM41_HUMAN	0.00141289	0.674182
		O60232	SSA27_HUMAN	0.00144707	1.55542
		P62333	PRS10_HUMAN	0.00147442	1.20049
		P48735	IDHP_HUMAN	0.00149093	0.750458
		P17980	PRS6A_HUMAN	0.00149904	1.27029
		O75323	NIPS2_HUMAN	0.00150047	1.59134
		Q15067	ACOX1_HUMAN	0.00152216	1.86331
		P50416	CPT1A_HUMAN	0.00163619	1.24465
		Q9Y3B7	RM11_HUMAN	0.00166275	0.496039
		Q9BY77	PDIP3_HUMAN	0.00171639	0.474507
		Q99988	GDF15_HUMAN	0.00174422	2.33559
		Q99798	ACON_HUMAN	0.00174815	0.709087
		P12956	XRCC6_HUMAN	0.0017517	1.12423
		Q9HDC9	APMAP_HUMAN	0.00178088	2.53808
		P12268	IMDH2_HUMAN	0.00180261	1.35708
		O43175	SERA_HUMAN	0.00180835	1.57347
		Q99797	MIPEP_HUMAN	0.00181694	0.406025
		P07737	PROF1_HUMAN	0.00183578	1.29781
		Q8WVM8	SCFD1_HUMAN	0.00186069	0.571497
		P24385	CCND1_HUMAN	0.00187517	0.493622
		Q9UI30	TR112_HUMAN	0.00192193	1.27175
		Q14249	NUCG_HUMAN	0.00193205	0.303609
		Q0VAM2	RGF1B_HUMAN	0.001936	1.93713
		Q96JB5	CK5P3_HUMAN	0.00194706	1.3307
		Q99848	EBP2_HUMAN	0.00195772	0.751918
		P01034	CYTC_HUMAN	0.00197878	0.562963
		P09601	HMOX1_HUMAN	0.00204817	2.02404
		O76095	JTB_HUMAN	0.00207041	1.37007
		P21333	FLNA_HUMAN	0.00207984	1.288
		P50897	PPT1_HUMAN	0.00211042	0.6837
		O00712	NFIB_HUMAN	0.0021262	0.611714
		Q00325	MPCP_HUMAN	0.00219625	1.46893
		Q8TAE8	G45IP_HUMAN	0.00223136	0.574662
		Q86UP2	KTN1_HUMAN	0.00225415	0.646947
		P08962	CD63_HUMAN	0.00227201	1.30705
		P50454	SERPH_HUMAN	0.00228897	1.36219
		Q9Y6H1	CHCH2_HUMAN	0.00233022	0.59154
		P30153	2AAA_HUMAN	0.00234881	1.34326
		P62191	PRS4_HUMAN	0.00235724	1.28551
		O43660	PLRG1_HUMAN	0.00247025	0.617076
		P51687	SUOX_HUMAN	0.00249825	0.677053
		P28161	GSTM2_HUMAN	0.00253536	2.26229
		O00767	ACOD_HUMAN	0.0025816	1.66271
		Q9NP61	ARFG3_HUMAN	0.00270103	1.53065
		Q9BS26	ERP44_HUMAN	0.00283231	1.43061
		Q9H6F5	CCD86_HUMAN	0.00287546	0.594672
		Q9H6Z4	RANB3_HUMAN	0.00292753	0.681911
		Q99536	VAT1_HUMAN	0.00293393	1.41618
		P36551	HEM6_HUMAN	0.00297919	0.658822
		P10606	COX5B_HUMAN	0.00301842	0.683455
		Q9UN86	G3BP2_HUMAN	0.00314166	1.32521
		O95154	ARK73_HUMAN	0.00318374	1.70616
		P34897	GLYM_HUMAN	0.00319335	1.14596
		P49773	HINT1_HUMAN	0.00320694	1.60667
		P62841	RS15_HUMAN	0.00321861	0.61773
		P31150	GDIA_HUMAN	0.00324069	0.858313
		P14618	KPYM_HUMAN	0.00325016	1.28828
		Q13501	SQSTM_HUMAN	0.00329554	2.44501
		Q9UIF9	BAZ2A_HUMAN	0.00336988	0.608473
		P11177	ODPB_HUMAN	0.00344808	0.783192
		O75608	LYPA1_HUMAN	0.00352121	1.39174
		Q5T3I0	GPTC4_HUMAN	0.00359784	0.501231
		P14854	CX6B1_HUMAN	0.00367076	0.398828
		P30044	PRDX5_HUMAN	0.00373105	1.26108
		Q7L2H7	EIF3M_HUMAN	0.00375419	1.68612
		P00568	KAD1_HUMAN	0.00383753	1.21238
		P06454	PTMA_HUMAN	0.00383864	0.293676
		O60701	UGDH_HUMAN	0.00391209	1.52949
		P14868	SYDC_HUMAN	0.00394304	1.42868
		Q9P0M9	RM27_HUMAN	0.00394738	0.735085
		P60660	MYL6_HUMAN	0.00409122	1.37134
		P63000	RAC1_HUMAN	0.00413904	1.30872
		Q9UIS9	MBD1_HUMAN	0.00414248	0.291547
		Q6UB35	C1TM_HUMAN	0.00414836	0.416943
		P07355	ANXA2_HUMAN	0.00416019	2.5168
		P33316	DUT_HUMAN	0.00420738	0.564389
		Q13405	RM49_HUMAN	0.00421654	0.626714
		O00571	DDX3X_HUMAN	0.00423003	1.52544
		P31930	QCR1_HUMAN	0.00423501	1.13209
		Q9HCN8	SDF2L_HUMAN	0.00431218	0.817039
		P27824	CALX_HUMAN	0.00432327	1.50523
		Q9BXJ9	NAA15_HUMAN	0.00432792	1.22457
		P55011	S12A2_HUMAN	0.00433324	0.713524
		Q9BZZ5	API5_HUMAN	0.00433573	0.636386
		P61923	COPZ1_HUMAN	0.00446959	1.1986
		Q14318	FKBP8_HUMAN	0.00452781	0.544283
		P40227	TCPZ_HUMAN	0.00459218	1.26674
		P30084	ECHM_HUMAN	0.00464425	0.753042
		O43290	SNUT1_HUMAN	0.00475741	0.799358
		O75400	PR40A_HUMAN	0.00483085	1.2442
		P42166	LAP2A_HUMAN	0.00484763	0.786125
		Q9NY93	DDX56_HUMAN	0.00484844	0.843103
		Q15459	SF3A1_HUMAN	0.00485822	0.759789
		P43490	NAMPT_HUMAN	0.00488769	0.813183
		P08134	RHOC_HUMAN	0.00493808	1.62407
		Q96C90	PP14B_HUMAN	0.00507232	0.557726
		Q9Y5L4	TIM13_HUMAN	0.00510042	0.470845
		O60869	EDF1_HUMAN	0.00512186	0.580346
		Q9BRT6	LLPH_HUMAN	0.00521368	0.469416
		Q9UKM9	RALY_HUMAN	0.00521661	1.51175
		Q8WXX5	DNJC9_HUMAN	0.00530049	0.709386
		P16949	STMN1_HUMAN	0.00530396	0.573
		Q12788	TBL3_HUMAN	0.00533762	0.745496
		P21912	SDHB_HUMAN	0.00536064	0.737408
		O43169	CYB5B_HUMAN	0.0053748	1.33377
		A8MXV4	NUD19_HUMAN	0.00541489	1.55746
		Q9NX58	LYAR_HUMAN	0.00545187	0.729094
		Q09666	AHNK_HUMAN	0.00545519	0.737119
		P61019	RAB2A_HUMAN	0.00552101	1.20789
		P52292	IMA1_HUMAN	0.00556683	1.46889
		Q12824	SNF5_HUMAN	0.00560268	0.768566
		P50895	BCAM_HUMAN	0.00561495	0.299749
		P38646	GRP75_HUMAN	0.00563325	1.10117
		O00299	CLIC1_HUMAN	0.00587459	1.42013
		Q9NRF9	DPOE3_HUMAN	0.00604447	0.650266
		Q9Y241	HIG1A_HUMAN	0.00605537	0.447843
		Q9Y3I0	RTCB_HUMAN	0.00605666	1.17694
		P15924	DESP_HUMAN	0.00612348	0.534069
		P49750	YLPM1_HUMAN	0.00613813	0.665316
		Q13423	NNTM_HUMAN	0.00613993	1.27651
		P48556	PSMD8_HUMAN	0.00614232	1.61203
		P04080	CYTB_HUMAN	0.00619077	1.62694
		P08238	HS90B_HUMAN	0.00619193	1.35372
		O43242	PSMD3_HUMAN	0.00626404	1.51842
		Q9BTV4	TMM43_HUMAN	0.00630198	1.17331
		Q8WXF1	PSPC1_HUMAN	0.00638775	0.797059
		Q8WVC6	DCAKD_HUMAN	0.00641267	0.566428
		Q13011	ECH1_HUMAN	0.00647396	1.32681
		P23193	TCEA1_HUMAN	0.00652243	0.661246
		Q14690	RRP5_HUMAN	0.00661721	0.534779
		Q96DT7	ZBT10_HUMAN	0.00676897	0.678463
		Q6UN15	FIP1_HUMAN	0.0068601	0.787755
		Q9GZT3	SLIRP_HUMAN	0.00686892	0.734056
		P07602	SAP_HUMAN	0.00687685	1.79329
		P08195	4F2_HUMAN	0.00689169	1.38804
		Q15008	PSMD6_HUMAN	0.00690151	1.28643
		Q9H1K1	ISCU_HUMAN	0.00692541	0.341454
		Q16775	GLO2_HUMAN	0.00694428	0.795377
		Q92922	SMRC1_HUMAN	0.00695095	0.668084
		Q92552	RT27_HUMAN	0.00695488	0.517915
		O14530	TXND9_HUMAN	0.00695927	1.63648
		Q9UDW1	QCR9_HUMAN	0.00702481	1.55359
		P37802	TAGL2_HUMAN	0.00707309	1.37421
		Q9UK41	VPS28_HUMAN	0.00708861	1.37336
		Q14157	UBP2L_HUMAN	0.00714685	0.602156
		P21281	VATB2_HUMAN	0.00714879	1.25553
		Q96C86	DCPS_HUMAN	0.00721077	0.726969
		Q9H0W9	CK054_HUMAN	0.00721359	1.28211
		P37268	FDFT_HUMAN	0.00730711	0.758619
		Q6NUK1	SCMC1_HUMAN	0.00733651	2.03176
		Q9Y490	TLN1_HUMAN	0.0073439	1.24325
		O75351	VPS4B_HUMAN	0.00735577	1.66215
		Q8TB61	S35B2_HUMAN	0.00736153	0.743024
		P49321	NASP_HUMAN	0.00745125	0.683755
		Q8NFV4	ABHDB_HUMAN	0.00752751	0.784363
		Q96HR3	MED30_HUMAN	0.0075377	1.37378
		Q15181	IPYR_HUMAN	0.00753904	1.38317
		P11498	PYC_HUMAN	0.0075425	0.77453
		P55884	EIF3B_HUMAN	0.0075427	1.20277
		Q16881	TRXR1_HUMAN	0.00762993	1.49206
		Q99735	MGST2_HUMAN	0.00767924	1.35125
		O43278	SPIT1_HUMAN	0.00770703	0.618537
		O75439	MPPB_HUMAN	0.00780434	0.585795
		P10909	CLUS_HUMAN	0.00788772	0.759665
		P00505	AATM_HUMAN	0.00790356	1.27617
		O14979	HNRDL_HUMAN	0.00794216	1.16898
		P16989	YBOX3_HUMAN	0.00800141	0.679184
		Q15437	SC23B_HUMAN	0.00806669	2.0249
		P45973	CBX5_HUMAN	0.00806951	0.813613
		Q9BTC0	DIDO1_HUMAN	0.00810506	0.528553
		Q15070	OXA1L_HUMAN	0.00824343	0.549596
		Q9H0A0	NAT10_HUMAN	0.0083951	0.290784
		Q7L0Y3	TM10C_HUMAN	0.00851002	0.770485
		P11388	TOP2A_HUMAN	0.00852652	0.487269
		Q8N2F6	ARM10_HUMAN	0.00886176	1.31181
		Q9Y5S9	RBM8A_HUMAN	0.00891544	0.508457
		Q9Y6M9	NDUB9_HUMAN	0.00892261	0.889797
		P35914	HMGCL_HUMAN	0.00893047	1.18753
		P62857	RS28_HUMAN	0.00893339	0.798534
		Q1KMD3	HNRL2_HUMAN	0.00895823	1.16349
		P16930	FAAA_HUMAN	0.00897522	3.0221
		Q13232	NDK3_HUMAN	0.00900717	1.42141
		Q9BSY4	CHCH5_HUMAN	0.00904064	0.694378
		P43897	EFTS_HUMAN	0.00921581	0.617944
		O75607	NPM3_HUMAN	0.009319	0.705663
		P31942	HNRH3_HUMAN	0.00934978	1.33853
		P78371	TCPB_HUMAN	0.00935096	1.25404
		Q13509	TBB3_HUMAN	0.00938696	1.78964
		O75533	SF3B1_HUMAN	0.00940282	0.721213
		P51149	RAB7A_HUMAN	0.00941019	1.26322
		Q9BQ52	RNZ2_HUMAN	0.009539	0.576002
		Q9P2K5	MYEF2_HUMAN	0.00957993	2.0892
		P50213	IDH3A_HUMAN	0.00964892	0.751499
		Q96EL3	RM53_HUMAN	0.00965313	0.67616
		Q9UJZ1	STML2_HUMAN	0.00974848	1.50875
		O95793	STAU1_HUMAN	0.00983556	1.23878
		P35250	RFC2_HUMAN	0.00985139	0.670203
		P43358	MAGA4_HUMAN	0.00987355	1.74233
		Q99459	CDC5L_HUMAN	0.00987715	0.822959
		P19404	NDUV2_HUMAN	0.0099971	0.666745
		Q13243	SRSF5_HUMAN	0.0100446	1.14039
		P60606	CTXN1_HUMAN	0.0101136	4.67443
		Q9NZ45	CISD1_HUMAN	0.010335	0.775317
		P49591	SYSC_HUMAN	0.0103522	1.46472
		Q16718	NDUA5_HUMAN	0.0103744	0.749357
		Q14197	ICT1_HUMAN	0.0103833	0.651876
		P46783	RS10_HUMAN	0.0104501	1.65954
		Q8WUD4	CCD12_HUMAN	0.0104505	0.511641
		P11021	BIP_HUMAN	0.0105573	1.39023
		O95159	ZFPL1_HUMAN	0.0106405	0.787386
		P56378	68MP_HUMAN	0.0106671	0.851848
		O15446	RPA34_HUMAN	0.0106716	0.680701
		P02768	ALBU_HUMAN	0.0106862	0.576669
		Q9UMY1	NOL7_HUMAN	0.0106992	0.751453
		Q16543	CDC37_HUMAN	0.0107485	1.58869
		Q9BVA1	TBB2B_HUMAN	0.0108152	0.694255
		Q9BZE1	RM37_HUMAN	0.0109125	0.66233
		Q13740	CD166_HUMAN	0.0109199	0.566534
		Q969H8	MYDGF_HUMAN	0.0110074	1.33899
		Q9NT62	ATG3_HUMAN	0.0110381	1.27386
		P38117	ETFB_HUMAN	0.0110862	0.746389
		Q9BUH6	PAXX_HUMAN	0.0111887	0.681139
		P49257	LMAN1_HUMAN	0.0112748	1.24239
		Q00610	CLH1_HUMAN	0.0115239	1.17302
		Q9NZI8	IF2B1_HUMAN	0.0115557	1.47074
		P22033	MUTA_HUMAN	0.0117118	0.636273
		P08247	SYPH_HUMAN	0.0117416	1.40329
		P35579	MYH9_HUMAN	0.0117648	1.35224
		P15374	UCHL3_HUMAN	0.0118134	1.23398
		P14923	PLAK_HUMAN	0.0118434	0.633023
		P63279	UBC9_HUMAN	0.0118881	0.824418
		Q99567	NUP88_HUMAN	0.0119693	1.45863
		Q9Y4W6	AFG32_HUMAN	0.0121384	0.709166
		P36915	GNL1_HUMAN	0.0122383	1.62206
		P24666	PPAC_HUMAN	0.0123844	1.35528
		O43776	SYNC_HUMAN	0.0124865	1.29366
		Q13428	TCOF_HUMAN	0.0125221	0.708034
		Q96EY7	PTCD3_HUMAN	0.0126714	0.686785
		P25815	S100P_HUMAN	0.0128355	1.68499
		Q96C36	P5CR2_HUMAN	0.0128371	0.535103
		O95861	BPNT1_HUMAN	0.0128554	0.586026
		P30038	AL4A1_HUMAN	0.0129194	0.82624
		O95696	BRD1_HUMAN	0.0130236	0.643769
		Q9Y3E5	PTH2_HUMAN	0.0130525	1.59551
		P48449	ERG7_HUMAN	0.0130962	1.30532
		P22059	OSBP1_HUMAN	0.0132911	1.46901
		Q9BRJ2	RM45_HUMAN	0.0133073	0.587446
		Q9Y2W2	WBP11_HUMAN	0.0133523	0.746562
		O75438	NDUB1_HUMAN	0.0133742	0.647164
		P15170	ERF3A_HUMAN	0.01342	1.30817
		O43678	NDUA2_HUMAN	0.0135383	0.632966
		O95456	PSMG1_HUMAN	0.0138803	0.695945
		P31948	STIP1_HUMAN	0.0140081	1.2066
		Q8WZA9	IRGQ_HUMAN	0.0140686	1.48876
		Q96JB3	HIC2_HUMAN	0.0141278	0.691828
		O60256	KPRB_HUMAN	0.0142096	1.53524
		P20645	MPRD_HUMAN	0.0143532	1.78306
		Q6P996	PDXD1_HUMAN	0.0144868	0.695284
		P13639	EF2_HUMAN	0.014597	1.30392
		P09669	COX6C_HUMAN	0.0147469	0.706316
		P52907	CAZA1_HUMAN	0.0147654	1.21991
		Q92542	NICA_HUMAN	0.0148893	1.29423
		P55010	IF5_HUMAN	0.014963	1.36405
		Q7Z7H5	TMED4_HUMAN	0.0149734	1.2954
		Q16763	UBE2S_HUMAN	0.0150563	1.49265
		P27694	RFA1_HUMAN	0.0151019	1.10656
		O60763	USO1_HUMAN	0.0152359	0.934338
		Q9Y6I9	TX264_HUMAN	0.0153098	0.461331
		O96000	NDUBA_HUMAN	0.0154234	0.722249
		Q9Y2R9	RT07_HUMAN	0.0154275	0.738532
		O60664	PLIN3_HUMAN	0.0157117	1.36495
		Q9BW92	SYTM_HUMAN	0.0157135	0.363965
		P61421	VA0D1_HUMAN	0.0158645	1.1382
		O94905	ERLN2_HUMAN	0.0158825	1.24061
		Q86U86	PB1_HUMAN	0.0159137	0.690402
		P62316	SMD2_HUMAN	0.015946	0.736257
		P22061	PIMT_HUMAN	0.0160734	1.3346
		P00558	PGK1_HUMAN	0.0161342	1.3425
		Q13435	SF3B2_HUMAN	0.0162025	0.758656
		Q9UHB9	SRP68_HUMAN	0.0163093	1.68131
		Q9NZJ6	COQ3_HUMAN	0.0163254	0.68218
		Q13330	MTA1_HUMAN	0.0163528	0.541832
		Q9Y3B3	TMED7_HUMAN	0.0163643	1.41825
		Q9Y230	RUVB2_HUMAN	0.0163825	1.44617
		P49721	PSB2_HUMAN	0.0166353	0.774261
		Q8N4Q1	MIA40_HUMAN	0.0167107	0.56094
		O43617	TPPC3_HUMAN	0.0167222	0.536948
		Q8NF91	SYNE1_HUMAN	0.0167867	1.30763
		Q8IVS2	FABD_HUMAN	0.0168498	0.774223
		Q16637	SMN_HUMAN	0.0169994	1.75746
		P05556	ITB1_HUMAN	0.0172648	1.12194
		Q9UHX1	PUF60_HUMAN	0.0173426	0.80314
		O43681	ASNA_HUMAN	0.0173712	1.17174
		Q9UGI8	TES_HUMAN	0.0174226	1.58704
		Q7L2E3	DHX30_HUMAN	0.0175644	0.532542
		Q92841	DDX17_HUMAN	0.0176377	1.06105
		Q9H0D6	XRN2_HUMAN	0.0176893	0.571254
		Q5BKZ1	ZN326_HUMAN	0.0177379	0.884004
		Q9H910	JUPI2_HUMAN	0.0177386	0.64987
		Q9H773	DCTP1_HUMAN	0.0178133	0.631067
		P68402	PA1B2_HUMAN	0.0178855	1.55326
		Q9H2W6	RM46_HUMAN	0.0179792	0.582754
		Q96TA1	NIBL1_HUMAN	0.0180261	0.727634
		Q5SNT2	TM201_HUMAN	0.0180407	0.648722
		Q5JTV8	TOIP1_HUMAN	0.0182198	1.27287
		P38606	VATA_HUMAN	0.0182472	1.2834
		Q00341	VIGLN_HUMAN	0.018352	0.720041
		Q9HB71	CYBP_HUMAN	0.0183888	1.16433
		Q92905	CSN5_HUMAN	0.0183896	1.64595
		P23528	COF1_HUMAN	0.0184	1.43979
		P20674	COX5A_HUMAN	0.0184543	0.72373
		P53602	MVD1_HUMAN	0.018816	2.00455
		Q9Y333	LSM2_HUMAN	0.0188579	0.690425
		Q9UK76	JUPI1_HUMAN	0.0188977	0.53
		Q15833	STXB2_HUMAN	0.0189252	1.57315
		Q15424	SAFB1_HUMAN	0.0189644	0.820168
		P54819	KAD2_HUMAN	0.0189779	0.734457
		Q96HN2	SAHH3_HUMAN	0.0191057	1.71722
		Q9NX24	NHP2_HUMAN	0.019177	2.62651
		P30048	PRDX3_HUMAN	0.0192575	1.26029
		Q96QK1	VPS35_HUMAN	0.0195469	1.34167
		P01023	A2MG_HUMAN	0.0196055	0.651057
		P35232	PHB_HUMAN	0.0197507	1.28694
		Q9NZL4	HPBP1_HUMAN	0.0197581	0.52405
		Q86V81	THOC4_HUMAN	0.0199255	0.753112
		Q15942	ZYX_HUMAN	0.020091	1.9962
		O43324	MCA3_HUMAN	0.0201504	1.42794
		P62875	RPAB5_HUMAN	0.0201709	0.71637
		Q14697	GANAB_HUMAN	0.0202226	1.24862
		O14763	TR10B_HUMAN	0.0203558	2.33729
		Q02252	MMSA_HUMAN	0.0203899	0.581323
		O96005	CLPT1_HUMAN	0.0205081	0.74952
		P42704	LPPRC_HUMAN	0.0205157	0.715442
		Q9Y291	RT33_HUMAN	0.0205543	0.755681
		P14866	HNRPL_HUMAN	0.0208137	1.24355
		O60888	CUTA_HUMAN	0.0209711	0.689976
		P62979	RS27A_HUMAN	0.0210273	0.754416
		O96019	ACL6A_HUMAN	0.0212515	0.898603
		Q8IZL8	PELP1_HUMAN	0.0212703	0.59294
		Q9BWJ5	SF3B5_HUMAN	0.0215115	0.877116
		Q9UM00	TMCO1_HUMAN	0.0215496	1.35056
		O60828	PQBP1_HUMAN	0.021684	0.596547
		O43291	SPIT2_HUMAN	0.021716	1.42039
		O60216	RAD21_HUMAN	0.0217269	0.728366
		Q5RKV6	EXOS6_HUMAN	0.0217286	0.877616
		Q14195	DPYL3_HUMAN	0.0217809	0.568463
		P53803	RPAB4_HUMAN	0.0218103	0.658333
		P07305	H10_HUMAN	0.0218492	1.37881
		Q9Y3U8	RL36_HUMAN	0.0218693	0.553347
		P36957	ODO2_HUMAN	0.021898	1.28933
		Q10713	MPPA_HUMAN	0.0219393	0.683601
		O75521	ECI2_HUMAN	0.02215	0.84169
		Q15637	SF01_HUMAN	0.0222245	0.787291
		P07339	CATD_HUMAN	0.0223896	1.2371
		P82650	RT22_HUMAN	0.0224128	0.609337
		P13797	PLST_HUMAN	0.022505	1.43671
		P62937	PPIA_HUMAN	0.0225655	1.27704
		P58546	MTPN_HUMAN	0.022624	1.23634
		O95817	BAG3_HUMAN	0.022645	4.46293
		O14737	PDCD5_HUMAN	0.0228053	0.702175
		P17096	HMGA1_HUMAN	0.0228451	1.64188
		P32969	RL9_HUMAN	0.0228749	0.697939
		O43395	PRPF3_HUMAN	0.0229312	0.773985
		Q9BYD6	RM01_HUMAN	0.0234094	0.737017
		Q9NR30	DDX21_HUMAN	0.023502	0.695909
		Q9NP72	RAB18_HUMAN	0.0235437	1.17208
		Q13542	4EBP2_HUMAN	0.023554	0.704404
		Q06830	PRDX1_HUMAN	0.0235647	1.33899
		Q9BTU6	P4K2A_HUMAN	0.0237016	0.385347
		Q9NR45	SIAS_HUMAN	0.0238359	0.826207
		Q9Y2R4	DDX52_HUMAN	0.0240051	0.645267
		P05787	K2C8_HUMAN	0.0240255	1.25377
		P09382	LEG1_HUMAN	0.0240354	1.26395
		Q92947	GCDH_HUMAN	0.0240394	0.76628
		Q96AY3	FKB10_HUMAN	0.0241576	0.736908
		Q9NTK5	OLA1_HUMAN	0.0242405	1.22232
		Q9HD33	RM47_HUMAN	0.0242818	0.695039
		Q9UIG0	BAZ1B_HUMAN	0.0244244	0.677076
		O00303	EIF3F_HUMAN	0.0244654	1.28162
		Q15024	EXOS7_HUMAN	0.0250952	1.56779
		P30101	PDIA3_HUMAN	0.0252652	1.29412
		Q9H3K2	GHITM_HUMAN	0.0253154	0.785843
		Q99805	TM9S2_HUMAN	0.0256369	1.53668
		O75874	IDHC_HUMAN	0.0256988	1.21206
		Q9BXV9	GON7_HUMAN	0.0258999	0.60471
		O95994	AGR2_HUMAN	0.0260338	2.77294
		P43307	SSRA_HUMAN	0.0260802	1.51127
		P62310	LSM3_HUMAN	0.0261434	0.732167
		Q9Y624	JAM1_HUMAN	0.026259	1.38438
		P61009	SPCS3_HUMAN	0.0263892	1.54509
		P04406	G3P_HUMAN	0.0264401	1.24854
		Q6PKG0	LARP1_HUMAN	0.0264707	0.660078
		P49588	SYAC_HUMAN	0.0264731	0.788445
		Q92575	UBXN4_HUMAN	0.0264872	1.61692
		Q08257	QOR_HUMAN	0.026673	1.371
		Q8IYB9	ZN595_HUMAN	0.0267595	0.56637
		P31939	PUR9_HUMAN	0.026868	1.13735
		P47897	SYQ_HUMAN	0.0268745	1.17812
		Q8IXM2	BAP18_HUMAN	0.0275577	1.31971
		P61326	MGN_HUMAN	0.0276546	0.803702
		P49406	RM19_HUMAN	0.0276837	0.552237
		P52888	THOP1_HUMAN	0.0277413	2.47733
		P63313	TYB10_HUMAN	0.0277468	0.535465
		Q9P015	RM15_HUMAN	0.0278445	0.492143
		Q14739	LBR_HUMAN	0.0278454	0.725084
		Q6IAA8	LTOR1_HUMAN	0.0279656	1.28719
		P30039	PBLD_HUMAN	0.0279718	2.07172
		Q9BTA9	WAC_HUMAN	0.0280792	0.740903
		P56556	NDUA6_HUMAN	0.0282643	1.39884
		Q12789	TF3C1_HUMAN	0.0282708	0.561621
		P50395	GDIB_HUMAN	0.0282937	0.727988
		A1L0T0	ILVBL_HUMAN	0.0288137	0.638825
		Q9Y446	PKP3_HUMAN	0.0290665	0.770001
		Q9BXW7	HDHD5_HUMAN	0.0290691	0.602265
		Q92945	FUBP2_HUMAN	0.0290811	0.912722
		Q9C005	DPY30_HUMAN	0.0291342	0.586762
		Q9Y383	LC7L2_HUMAN	0.0291515	0.756438
		Q9NX20	RM16_HUMAN	0.0291921	0.569626
		Q9Y265	RUVB1_HUMAN	0.0292169	1.10365
		P14174	MIF_HUMAN	0.0293383	0.826706
		Q969V3	NCLN_HUMAN	0.0293405	1.74463
		Q9Y4L1	HYOU1_HUMAN	0.0295972	1.25234
		P36954	RPB9_HUMAN	0.029614	0.763229
		Q96JJ7	TMX3_HUMAN	0.0297186	0.529933
		Q9Y6K0	CEPT1_HUMAN	0.0297652	0.783976
		O96008	TOM40_HUMAN	0.0299499	1.22423
		O43143	DHX15_HUMAN	0.0299518	0.788206
		Q969X5	ERGI1_HUMAN	0.0300602	1.24869
		Q02790	FKBP4_HUMAN	0.0301626	1.44307
		Q96BJ3	AIDA_HUMAN	0.030411	1.74083
		P40937	RFC5_HUMAN	0.0304202	0.694288
		P62318	SMD3_HUMAN	0.0305295	0.899097
		Q06210	GFPT1_HUMAN	0.0306447	1.33174
		Q9NXG6	P4HTM_HUMAN	0.0306866	0.560892
		P60673	PROF3_HUMAN	0.0309089	0.760766
		Q8WWY3	PRP31_HUMAN	0.0311124	0.798405
		Q9UFC0	LRWD1_HUMAN	0.0312618	0.739711
		Q5K4L6	S27A3_HUMAN	0.0312847	0.696486
		Q9ULC4	MCTS1_HUMAN	0.0313651	1.50447
		Q9BTT0	AN32E_HUMAN	0.0314154	1.3115
		P45954	ACDSB_HUMAN	0.0316247	1.6297
		Q96IZ0	PAWR_HUMAN	0.0316351	0.826562
		Q9BXS4	TMM59_HUMAN	0.0318967	1.63994
		Q9NYK5	RM39_HUMAN	0.032064	0.652132
		P25685	DNJB1_HUMAN	0.0321394	1.76254
		P60953	CDC42_HUMAN	0.0322933	1.99975
		Q01469	FABP5_HUMAN	0.0322988	0.693092
		Q6UXV4	MIC27_HUMAN	0.0327413	0.818756
		Q9H9Y6	RPA2_HUMAN	0.0327518	0.631248
		Q9UQM7	KCC2A_HUMAN	0.033106	1.57273
		Q15785	TOM34_HUMAN	0.0331472	1.15925
		Q9NPJ3	ACO13_HUMAN	0.0333619	1.3738
		Q12931	TRAP1_HUMAN	0.0333731	0.814792
		Q9H3P2	NELFA_HUMAN	0.0334706	0.669136
		Q9Y2Q3	GSTK1_HUMAN	0.0335128	0.818607
		Q96B36	AKTS1_HUMAN	0.0335899	1.36098
		P63027	VAMP2_HUMAN	0.0335939	0.776665
		Q6FI81	CPIN1_HUMAN	0.0336925	0.828788
		P48444	COPD_HUMAN	0.0338609	1.37888
		Q92506	DHB8_HUMAN	0.0339168	0.8036
		P00491	PNPH_HUMAN	0.0340124	1.2261
		Q7Z7K0	COXM1_HUMAN	0.0341698	0.729101
		O94874	UFL1_HUMAN	0.0342888	1.40515
		Q9BRP8	PYM1_HUMAN	0.034752	0.707261
		Q9P2E9	RRBP1_HUMAN	0.0347545	0.766028
		Q12906	ILF3_HUMAN	0.034956	0.873623
		P47914	RL29_HUMAN	0.0354903	0.543355
		Q96A33	CCD47_HUMAN	0.0359201	1.77008
		Q9H5Q4	TFB2M_HUMAN	0.0359674	0.574043
		O75489	NDUS3_HUMAN	0.0360574	0.862677
		P11310	ACADM_HUMAN	0.0361599	0.843448
		P05023	AT1A1_HUMAN	0.0362328	1.31205
		Q8TDD1	DDX54_HUMAN	0.0364765	0.586719
		Q9P035	HACD3_HUMAN	0.0365059	1.35113
		Q7Z406	MYH14_HUMAN	0.0366146	1.31528
		O14558	HSPB6_HUMAN	0.0368191	1.28904
		P37837	TALDO_HUMAN	0.036834	0.747891
		P12830	CADH1_HUMAN	0.0369009	0.663618
		P05783	K1C18_HUMAN	0.0371319	1.37315
		P49411	EFTU_HUMAN	0.0372453	0.627927
		Q96EK6	GNA1_HUMAN	0.0374023	1.19714
		Q16629	SRSF7_HUMAN	0.0375308	1.18439
		P16152	CBR1_HUMAN	0.0375512	1.3786
		Q9Y5Q8	TF3C5_HUMAN	0.0375554	0.709894
		P46778	RL21_HUMAN	0.0376013	1.2378
		P29992	GNA11_HUMAN	0.0376071	0.773737
		Q96C01	F136A_HUMAN	0.0378987	0.672242
		O43504	LTOR5_HUMAN	0.0382951	0.685845
		Q9P287	BCCIP_HUMAN	0.0386247	0.839981
		O75822	EIF3J_HUMAN	0.0386693	3.95628
		P29692	EF1D_HUMAN	0.038678	1.234
		Q96DA6	TIM14_HUMAN	0.0389993	1.2261
		Q99426	TBCB_HUMAN	0.039186	1.35283
		P22695	QCR2_HUMAN	0.039252	1.13617
		P30837	AL1B1_HUMAN	0.0394034	0.629844
		Q9NPH2	INO1_HUMAN	0.0398722	0.74448
		Q15121	PEA15_HUMAN	0.0398977	1.53609
		Q9NUJ1	ABHDA_HUMAN	0.0399481	1.10913
		Q96I99	SUCB2_HUMAN	0.0400722	0.784282
		Q9UBT2	SAE2_HUMAN	0.0401877	0.733186
		P52209	6PGD_HUMAN	0.0405039	1.25816
		Q8IXK0	PHC2_HUMAN	0.0407132	0.349288
		Q16555	DPYL2_HUMAN	0.0407833	1.2031
		O75380	NDUS6_HUMAN	0.04107	0.664771
		Q8NBM8	PCYXL_HUMAN	0.0412909	0.855024
		Q9BUR5	MIC26_HUMAN	0.041382	0.746343
		P11940	PABP1_HUMAN	0.0415273	0.875704
		P06280	AGAL_HUMAN	0.0415328	0.436192
		P17812	PYRG1_HUMAN	0.041837	1.2791
		P27816	MAP4_HUMAN	0.0420779	0.779622
		P40926	MDHM_HUMAN	0.0423461	1.20036
		O60493	SNX3_HUMAN	0.0423683	1.42361
		P61106	RAB14_HUMAN	0.0425177	1.2299
		Q8NFW8	NEUA_HUMAN	0.0427696	0.56423
		P20962	PTMS_HUMAN	0.0428319	0.654048
		Q92499	DDX1_HUMAN	0.0431511	1.26763
		Q13228	SBP1_HUMAN	0.0435094	0.866375
		Q9Y4Z0	LSM4_HUMAN	0.0436618	0.651144
		O60716	CTND1_HUMAN	0.043857	0.804787
		Q9Y512	SAM50_HUMAN	0.043927	1.59692
		P57740	NU107_HUMAN	0.0439353	0.747589
		P08559	ODPA_HUMAN	0.0441374	0.884676
		Q9Y676	RT18B_HUMAN	0.0445516	0.416343
		Q92665	RT31_HUMAN	0.0446966	0.664336
		P14324	FPPS_HUMAN	0.0447758	1.21425
		Q9UHL4	DPP2_HUMAN	0.045088	1.61738
		Q9BV86	NTM1A_HUMAN	0.0451033	1.30168
		Q9UHD8	SEPT9_HUMAN	0.045221	0.800511
		P04179	SODM_HUMAN	0.0454719	1.30636
		Q8IZ83	A16A1_HUMAN	0.0454757	1.1812
		Q96G03	PGM2_HUMAN	0.0454836	0.848888
		Q9Y277	VDAC3_HUMAN	0.0457361	1.21886
		P24752	THIL_HUMAN	0.0459072	0.799487
		P82970	HMGN5_HUMAN	0.0465857	0.618856
		Q86VU5	CMTD1_HUMAN	0.0466489	0.838254
		P55072	TERA_HUMAN	0.0467248	1.20522
		O00264	PGRC1_HUMAN	0.047179	1.27548
		Q15050	RRS1_HUMAN	0.0472063	0.666313
		Q9P1F3	ABRAL_HUMAN	0.0475603	1.4287
		P55769	NH2L1_HUMAN	0.0476653	0.928703
		P07437	TBB5_HUMAN	0.0477251	1.1932
		Q9BZF1	OSBL8_HUMAN	0.0479676	0.642116
		Q14166	TTL12_HUMAN	0.0481395	1.25889
		O60884	DNJA2_HUMAN	0.0482608	1.8965
		P30050	RL12_HUMAN	0.0482945	0.750458
		P08237	PFKAM_HUMAN	0.0482986	0.661022
		P51858	HDGF_HUMAN	0.0483296	0.685839
		P67870	CSK2B_HUMAN	0.0484728	1.29106
		Q9NSE4	SYIM_HUMAN	0.0485634	0.857377
		P14314	GLU2B_HUMAN	0.0489436	1.20736
		Q6P587	FAHD1_HUMAN	0.049142	0.803459
		Q9UGP8	SEC63_HUMAN	0.0491525	1.20347
		P26440	IVD_HUMAN	0.0493401	0.824926
		P13798	ACPH_HUMAN	0.0493516	0.830517
		P21796	VDAC1_HUMAN	0.0497834	1.35354
		Q9Y262	EIF3L_HUMAN	0.0499549	1.55204
